# Supplementary material for: Urinary Long Non-Coding RNA Levels as Biomarkers of Lupus Nephritis
Source: Int J Mol Sci. 2023 Jul 22;24(14):11813. doi: 10.3390/ijms241411813 (PMC10380660; doi:10.3390/ijms241411813)
Supplement: Supplementary file 1 [file ijms-24-11813-s001.zip]

Archive with 1 entries (1 files):
- ijms-2485637-supplementary.pdf
